# Supplementary material for: Distinct roles for S. cerevisiae H2A copies in recombination and repeat stability, with a role for H2A.1 threonine 126
Source: eLife. 2019 Dec 5;8:e53362. doi: 10.7554/eLife.53362 (PMC6927750; doi:10.7554/eLife.53362)
Supplement: Supplementary file 9. [file elife-53362-supp9.xlsx]

## Sheet: Supp. file 9 Western Quant.
Supplemental Table S9 Western Blot Quantifications
Western band intensities as quantified by Image J are listed by individual experiment. Strains and antibodies as indicated.
Figure 3B HTA mutants: anti-T126 normalized to H2A
		anti-T126							anti-T126 - Fold over WT levels
	Experiment	WT	T126A	S129A	hta1Δ	hta2Δ			T126A	S129A	hta1Δ	hta2Δ
	1	1.27775	0.643337						0.50349
	2	0.937472	0.245984	0.263908					0.26239	0.28151
	3	0.94136	0.143079	0.274812					0.151992	0.29193
	4#	1.45555	0.171705	0.178843	0.163797	1.1406			0.117966	0.122869	0.112532	0.783617
	5	0.3941			0.1628	0.5455					0.32859	1.10102
		0.5968			0.2475	0.3785					0.499546	0.763952
					0.2134	0.6842					0.43072	1.38097
	Mean Intensity	0.93384	0.301026	0.239187	0.196874	0.687199		Mean	0.258959	0.232103	0.342847	1.00739
	SEM	0.16	0.12	0.03	0.02	0.16		SEM	0.09	0.05	0.08	0.15
	p-value to WT	--	0.02*	0.02*	6.9x10-3**	0.34
Figure 3E, S4B MMS treatment: anti-T126 and anti-S129ph normalized to anti-H2A
		WT						hta1-T126A						hta1-S129A
		anti-T126			anti-S129ph			anti-T126			anti-S129ph			anti-T126			anti-S129ph
	Experiment	- MMS	+MMS		- MMS	+MMS		- MMS	+MMS		- MMS	+MMS		- MMS	+MMS		- MMS	+MMS
	1	1.27775	0.578166		0.144554	0.584265		0.643337	0.345941								0.00322877	0.00463762
	2#	0.966995	0.763559		0.226689	0.545836		0.188789	0.0716834		0.291999	0.628838		0.185038	0.134822		0.00990013	0.0174814
	3	0.94136	0.500882		0.0129242	0.751316		0.143079	0.155011		0.0362167	0.637304		0.274812	0.457343		0.126115	0.18205
	Mean Intensity	1.06204	0.614202		0.128056	0.627139		0.325068	0.190878		0.164108	0.633071		0.229925	0.296083		0.0464145	0.0680563
	SEM	0.1128	0.078		0.06234	0.06296		0.1596	0.08112		0.128	0.004		0.045	0.161		0.03988	0.05711
	p-value to -MMS	--	0.03*		--	4.9x10-3**		--	0.5		--	0.07		--	0.73		--	0.77
	p-value to WT	--	--		--	--		0.02*	0.02*		0.79	0.95		0.01*	0.14		0.33	2.8x10-3**
Figure S3B Phosphatase treatment: anti-T126 signal normalized to anti-H2A
			anti-T126										anti-S129ph
	Exp		- MMS					+ MMS					- MMS					+MMS
			- Phosphatase	+ Phosphatase	Fold over NT	% decrease from NT		- Phosphatase	+ Phosphatase	Fold over NT	% decrease from NT		- Phosphatase	+ Phosphatase	Fold over NT	% decrease from NT		- Phosphatase	+ Phosphatase	Fold over NT	% decrease from NT
	1	Pre-treatment	1.83	1.09	0.595628	40.4372		0.99	0.71	0.717172	28.2828		0.82	0.191	0.232927	76.7073		1.854	0.096	0.0517799	94.822
	2		2.25	1.78	0.791111	20.8889		2.04	1.57	0.769608	23.0392		0.668	0.149	0.223054	77.6946		1.091	0.059	0.0540788	94.5921
	3#	On-blot	0.95	0.68	0.715789	28.4211		0.73	0.43	0.589041	41.0959		0.065956	0.009691	0.146931	85.3069		0.217844	-0.001099	-0.00504489	100.504
		Mean	1.67667	1.18333	0.700843	29.9157		1.25333	0.903333	0.69194	30.806		0.517985	0.116564	0.200971	79.9029		1.05428	0.0513003	0.0336046	96.6395
		SEM
		p-value to NT	--	0.38	--	--		--	0.54	--	--		--	0.16	--	--		--	0.1	--	--
Figure S4A HU + MMS anti-T126 normalized to anti-H2A
		WT - Intensity					WT - Fold over not treated
		anti-T126					anti-T126
	Experiment	NT	+MMS	+HU	+HU/MMS		+MMS	+HU	+HU/MMS
	1	0.94136	0.500882				0.532084
		1.98854		0.861166				0.433065
		0.800414			0.759062				0.948337
	2	0.453497	0.286599				0.631975
		0.620209		0.458146				0.738696
		0.560912			0.778242				1.38746
	3#	2.03754	1.44501	1.83361	1.79498		0.70919	1.26893	0.978928
	Mean Intensity	1.0575	0.744162	1.05098	1.11076	Mean Fold Change	0.624416	0.813565	1.10491
	SEM	0.25	0.36	0.41	0.34	SEM	0.05	0.24	0.14
	p-value to NT	--	0.51	0.99	0.91
Figure S4C Kinase mutants: fold change in anti-T126 intensity relative to WT
				anti-T126
	Experiment			WT	mec1Δsml1Δ	tel1Δ	rad9Δ	rad53Δ	chk1Δ	dun1Δ	cka1Δ	ckb1Δ
	1		Ratio to H2A	1.45555	1.82979	0.949129	1.72893
			Fold change from WT	1	1.25711	0.652075	1.18782
	2#		Ratio to H2A	0.777951	0.826635	0.977895	1.26129	1.06485	0.59805	1.17407
			Fold change from WT	1	1.06258	1.25701	1.6213	1.36879	0.76875	1.50918
	3		Ratio to H2A	0.74					1.11		0.86	0.84
			Fold change from WT	1					1.5		1.17	1.14
			Mean Fold Change	1	1.25711	0.652075	1.18782	1.36879	1.13438	1.50918	1.17	1.14
*p<0.05 to WT, **p<0.01 to WT, Student's t-test
#Blot that appears in figure
